# Supplementary material for: Development of a Deep Learning Model for Malignant Small Bowel Tumors Survival: A SEER-Based Study
Source: Diagnostics (Basel). 2022 May 17;12(5):1247. doi: 10.3390/diagnostics12051247 (PMC9141623; doi:10.3390/diagnostics12051247)
Supplement: Supplementary file 1 [file diagnostics-12-01247-s001.zip]

Archive with 1 entries (1 files):
- diagnostics-1707093-supplementary.pdf
